# Supplementary material for: Do black women’s lives matter? A study of the hidden impact of the barriers to access maternal healthcare for migrant women in South Africa
Source: Front Sociol. 2024 May 30;9:983148. doi: 10.3389/fsoc.2024.983148 (PMC11171126; doi:10.3389/fsoc.2024.983148)
Supplement: Supplementary file 1 [file Table_1.XLSX]

## Sheet: Graph 1
Year	Stats SA MYPE	DHA (COD)
2002	581147	516700
2003	619789	573139
2004	648774	594299
2005	661940	613506
2006	671812	628632
2007	660794	620595
2008	634042	613239
2009	602288	598291
2010	574718	566712
2011	551597	531840
2012	550702	509994
2013	535958	492261
2014	538866	492048
2015	532761	487607
