# Supplementary material for: Do black women’s lives matter? A study of the hidden impact of the barriers to access maternal healthcare for migrant women in South Africa
Source: Front Sociol. 2024 May 30;9:983148. doi: 10.3389/fsoc.2024.983148 (PMC11171126; doi:10.3389/fsoc.2024.983148)
Supplement: Supplementary file 2 [file Table_2.XLS]

## Sheet: Pregnancy_and_All_female_deaths
	Pregnancy related deaths		All female deaths aged 15-49
Death Year	RSA	SADC	RSA	SADC
2002	789	12	109629	1174
2003	883	13	127052	1234
2004	1152	10	138598	1045
2005	1226	23	141397	1229
2006	1354	23	140210	1260
2007	1722	28	133605	1553
2008	1728	52	128319	1863
2009	1830	45	119025	1706
2010	1593	52	108075	1724
2011	1172	39	91842	1583
2012	975	38	81915	1671
2013	918	37	74826	1494
2014	985	47	69685	1648
2015	901	48	66317	1578
Total	17228	467	1530495	20762
	Percentage of pregnancy relate deaths out of all female deaths aged 15-49
Death Year	RSA	SADC
2002	0.7197	1.02215
2003	0.694991	1.05348
2004	0.831181	0.956938
2005	0.867062	1.87144
2006	0.965694	1.8254
2007	1.28887	1.80296
2008	1.34664	2.7912
2009	1.53749	2.63775
2010	1.47398	3.01624
2011	1.2761	2.46368
2012	1.19026	2.27409
2013	1.22685	2.47657
2014	1.4135	2.85194
2015	1.35863	3.04183
